# Supplementary material for: Functionality of chimeric TssA proteins in the type VI secretion system reveals sheath docking specificity within their N-terminal domains
Source: Nat Commun. 2024 May 20;15:4283. doi: 10.1038/s41467-024-48487-8 (PMC11106082; doi:10.1038/s41467-024-48487-8)
Supplement: Supplementary file 4 — Source data [file 41467_2024_48487_MOESM4_ESM.zip]

Archive with 16 entries (16 files):
- Source Data/Numerical Source Data Figure 1.xlsx
- Source Data/Numerical Source Data Figure 6.xlsx
- Source Data/Numerical Source Data Figure 7.xlsx
- Source Data/Numerical Source Data Figure 8.xlsx
- Source Data/Numerical Source Data Supplementary Figure 9.xlsx
- Source Data/Source Data Figure 2.docx
- Source Data/Source Data Figure 4.docx
- Source Data/Source Data Figure 6.docx
- Source Data/Source Data Figure 7.docx
- Source Data/Source Data Figure 8.docx
- Source Data/Source Data Supplementary Figure 13.docx
- Source Data/Source Data Supplementary Figure 2.docx
- Source Data/Source Data Supplementary Figure 5.docx
- Source Data/Source Data Supplementary Figure 6.docx
- Source Data/Source Data Supplementary Figure 7.docx
- Source Data/Source Data Supplementary Figure 9.docx
