# Supplementary material for: Functionality of chimeric TssA proteins in the type VI secretion system reveals sheath docking specificity within their N-terminal domains
Source: Nat Commun. 2024 May 20;15:4283. doi: 10.1038/s41467-024-48487-8 (PMC11106082; doi:10.1038/s41467-024-48487-8)
Supplement: Supplementary file 4 — Source data [file 41467_2024_48487_MOESM4_ESM.zip › Source Data/Numerical Source Data Figure 1.xlsx]

## Sheet: Figure 1b
EV	ΔtssB1 EV	ΔtssA1 EV	ΔtssA1 ptssA1	ΔtssA1 ptssA2	ΔtssA1 ptssA3
66146.3	203276	142060	70311.3	148159	133854
67122.3	216422	161745	74224.7	159777	159111
73584	204076	162036	80633.7	165838	163493

## Sheet: Figure 1d
EV	ΔtssB2 EV	ΔtssA2 EV	ΔtssA2 ptssA1	ΔtssA2 ptssA2	ΔtssA2 ptssA3
61017.7	196958	201673	185830	86207.3	190142
44986	186992	187842	194736	79873.3	173387
48016.7	167797	170391	167720	63885.7	163181
53428	163860	170363	183037	87516	175348

## Sheet: Figure 1e
parental	ΔtssA3 EV	ΔtssA3 ptssA1	ΔtssA3 ptssA2	ΔtssA3 ptssA3
39.1816	0.0311	0.200485	0.06173	25.2112
36.4695	0.0207	0.106655	0.11082	32.1647
41.194	0.0537	0.10419	0.065465	24.4486
