# Supplementary material for: Functionality of chimeric TssA proteins in the type VI secretion system reveals sheath docking specificity within their N-terminal domains
Source: Nat Commun. 2024 May 20;15:4283. doi: 10.1038/s41467-024-48487-8 (PMC11106082; doi:10.1038/s41467-024-48487-8)
Supplement: Supplementary file 4 — Source data [file 41467_2024_48487_MOESM4_ESM.zip › Source Data/Numerical Source Data Figure 6.xlsx]

## Sheet: Figure 6b
EV	ptssA1	ptssA1Nt1tssA2CTD	ptssA1Nt1tssA2Nt2+CTD	ptssA1Nt1tssA3CTD	ptssA2Nt1tssA1CTD	ptssA3Nt1tssA1CTD
166958	88918.7	190616	188442	93488.7	158541	184766
176396	91120.3	178089	178029	85693.7	141865	176344
207724	71048.7	187185	177279	73665.3	179654	172536

## Sheet: Figure 6c
EV	ptssA1	ptssA1Nt1tssA3CTD
0.569459	6.09608	4.87324
0.319017	5.14073	4.99031
0.284845	4.36916	5.41753

## Sheet: Figure 6d
EV	ptssA3	ptssA3Nt1tssA1CTD	ptssA3Nt1tssA2CTD	ptssA3Nt1tssA2Nt2+CTD
0.0311	25.2112	21.6717	0.098985	0.256115
0.0207	32.1647	30.5414	0.075645	0.370925
0.0537	24.4486	30.9579	0.05388	0.628495

## Sheet: Figure 6f
EV	ptssA1PA	ptssA1PP	ptssA1PANt1tssA1PPCTD	ptssA1PPNt1tssA1PACTD
703	255	819	330	687
746	300	809	357	965
990	338	889	312	712
