# Supplementary material for: Functionality of chimeric TssA proteins in the type VI secretion system reveals sheath docking specificity within their N-terminal domains
Source: Nat Commun. 2024 May 20;15:4283. doi: 10.1038/s41467-024-48487-8 (PMC11106082; doi:10.1038/s41467-024-48487-8)
Supplement: Supplementary file 4 — Source data [file 41467_2024_48487_MOESM4_ESM.zip › Source Data/Numerical Source Data Figure 7.xlsx]

## Sheet: Figure 7b
EV	ptssA2	ptssA1Nt1tssA2CTD	ptssA1Nt1tssA2Nt2+CTD	ptssA2Nt1tssA1CTD	ptssA2Nt1tssA3CTD	ptssA3Nt1tssA2CTD	ptssA3Nt1tssA2Nt2+CTD
138071	65365	139883	148025	109554	124338	130282	144278
177536	108257	159957	147094	132158	137628	167735	169470
154007	78605.3	147881	168793	101461	107481	183115	171723
170279	61112	149074	140745	106321	96075	158796	152731

## Sheet: Figure 7c
parental	ptssA2	ptssA2Nt1tssA1CTD	ptssA2Nt1tssA3CTD
0.756603	6.96704	4.51719	6.41908
0.51097	5.75038	4.13223	8.82237
