# Supplementary material for: Functionality of chimeric TssA proteins in the type VI secretion system reveals sheath docking specificity within their N-terminal domains
Source: Nat Commun. 2024 May 20;15:4283. doi: 10.1038/s41467-024-48487-8 (PMC11106082; doi:10.1038/s41467-024-48487-8)
Supplement: Supplementary file 4 — Source data [file 41467_2024_48487_MOESM4_ESM.zip › Source Data/Numerical Source Data Figure 8.xlsx]

## Sheet: Figure 8d
EV	ptssA3	ptssA3-tssA1hairpin	ptssA3-tssA1loop	ptssA3-tssA1hairpin and loop
0.0311	25.2112	1.81258	1.82818	0.13477
0.0207	32.1647	2.03399	1.82996	0.136965
0.0537	24.4486	2.35485	1.16795	0.070525

## Sheet: Figure 8f
EV	ptssA1	ptssA1-tssA3hairpin	ptssA1-tssA3loop
0.569459	6.09608	5.09684	2.06288
0.319017	5.14073	4.86733	1.67708
0.284845	4.36916	5.06433	1.88156
