# Supplementary material for: Functionality of chimeric TssA proteins in the type VI secretion system reveals sheath docking specificity within their N-terminal domains
Source: Nat Commun. 2024 May 20;15:4283. doi: 10.1038/s41467-024-48487-8 (PMC11106082; doi:10.1038/s41467-024-48487-8)
Supplement: Supplementary file 4 — Source data [file 41467_2024_48487_MOESM4_ESM.zip › Source Data/Numerical Source Data Supplementary Figure 9.xlsx]

## Sheet: Supplementary Figure 9b
EV	ptssA2	ptssA2Nt1+Nt2-tssA1CTD	ptssA2Nt1+Nt2-tssA3CTD	ptssA2Nt1-tssA1CTD	ptssA2Nt1-tssA3CTD
41706	598	10182.3	6928.33	13719.7	10673.3
35446.3	1641	9476	6958.33	8729.67	8172.33
33099.3	851	7519	6159.33	10024.3	8331
